# Supplementary material for: Exploring the gut microbiome in type 2 diabetes across different insulin resistance levels: a machine learning approach
Source: Front Nutr. 2026 Jan 28;13:1747767. doi: 10.3389/fnut.2026.1747767 (PMC12890672; doi:10.3389/fnut.2026.1747767)
Supplement: Supplementary file 1 [file Table_1.xlsx]

## Sheet: Sheet1
Shapiro-Wilk test
	Lachnospiraceae_UCG-010	Bacteroides	Faecalibacterium	Lachnospira	Escherichia-Shigella	Parasutterella	BMI	TG	HDL-C	FBG	AIP	METS-IR	TyG	TyG-BMI
W	0.7558	0.8755	0.8795	0.5047	0.5533	0.6058	0.9878	0.5715	0.8826	0.9017	0.9592	0.9837	0.9614	0.9924
P value	<0.0001	<0.0001	<0.0001	<0.0001	<0.0001	<0.0001	0.3823	<0.0001	<0.0001	<0.0001	0.0014	0.174	0.0021	0.7745
Passed normality test (alpha=0.05)?	No	No	No	No	No	No	Yes	No	No	No	No	Yes	No	Yes
P value summary	****	****	****	****	****	****	ns	****	****	****	**	ns	**	ns
