# Supplementary material for: Exploring the gut microbiome in type 2 diabetes across different insulin resistance levels: a machine learning approach
Source: Front Nutr. 2026 Jan 28;13:1747767. doi: 10.3389/fnut.2026.1747767 (PMC12890672; doi:10.3389/fnut.2026.1747767)
Supplement: Supplementary file 2 [file Table_2.xlsx]

## Sheet: Lachnospiraceae_UCG-010
	Discovery?	P value	q value
BMI	No	0.441416	0.137178
TG	Yes	0.0221514	0.00813562
HDL-C	Yes	5.81531e-06	4.69877e-06
FBG	Yes	0.000382734	0.000193281
AIP	Yes	7.28332e-05	4.9041e-05
METS-IR	Yes	0.000154127	8.89532e-05
TyG	Yes	0.00131762	0.000591467
TyG-BMI	Yes	0.0179357	0.00724604

## Sheet: Bacteroides 
	Discovery?	P value	q value
BMI	No	0.0777526	0.0181223
TG	No	0.04256	0.0107464
HDL-C	Yes	1.74021e-06	7.53261e-07
FBG	Yes	1.44417e-07	8.75168e-08
AIP	Yes	6.94985e-05	2.63226e-05
METS-IR	Yes	3.93014e-07	1.98472e-07
TyG	Yes	0.000141696	4.77045e-05
TyG-BMI	Yes	0.000855828	0.000259316

## Sheet: Faecalibacterium
	Discovery?	P value	q value
BMI	No	0.862255	0.133981
TG	Yes	0.00189501	0.00038279
HDL-C	Yes	0.00106706	0.0002395
FBG	Yes	6.04e-06	2.44e-06
AIP	Yes	5.227e-05	1.508e-05
METS-IR	Yes	0.00312253	0.00057341
TyG	Yes	5.68e-06	2.44e-06
TyG-BMI	Yes	0.0113648	0.00191307

## Sheet: Lachnospira 
	Discovery?	P value	q value
BMI	No	0.0788386	0.0122503
TG	Yes	0.0164483	0.0027688
HDL-C	Yes	2.53302e-08	7.30958e-09
FBG	Yes	3.86648e-12	1.95257e-12
AIP	Yes	3.61479e-06	8.1132e-07
METS-IR	Yes	7.0711e-10	2.3806e-10
TyG	Yes	1.33149e-07	3.36201e-08
TyG-BMI	Yes	2.35457e-05	4.75623e-06

## Sheet: Escherichia-Shigella
	Discovery?	P value	q value
BMI	No	0.36	0.333
TG	No	0.516	0.441
HDL-C	Yes	0.003	0.009
FBG	Yes	0.003	0.009
AIP	No	0.062	0.076
METS-IR	No	0.055	0.076
TyG	No	0.035	0.06
TyG-BMI	No	0.334	0.333

## Sheet: Parasutterella 
	Discovery?	P value	q value
BMI	No	0.542775	0.210847
TG	No	0.352231	0.148231
HDL-C	Yes	1.33039e-08	1.67962e-08
FBG	Yes	7.40904e-05	5.34509e-05
AIP	Yes	0.000778656	0.000491526
METS-IR	Yes	8.91618e-06	9.00534e-06
TyG	Yes	0.0102526	0.00575287
TyG-BMI	No	0.0508639	0.0233511
